# Supplementary material for: Genomic Characterization of Arcobacter butzleri Strains Isolated from Various Sources in Lithuania
Source: Microorganisms. 2023 May 28;11(6):1425. doi: 10.3390/microorganisms11061425 (PMC10302510; doi:10.3390/microorganisms11061425)
Supplement: Supplementary file 1 [file microorganisms-11-01425-s001.zip]

Archive with 1 entries (1 files):
- microorganisms-2315396-supplementary.xlsx
