# Supplementary material for: Genomic Characterization of Arcobacter butzleri Strains Isolated from Various Sources in Lithuania
Source: Microorganisms. 2023 May 28;11(6):1425. doi: 10.3390/microorganisms11061425 (PMC10302510; doi:10.3390/microorganisms11061425)
Supplement: Supplementary file 1 [file microorganisms-11-01425-s001.zip › microorganisms-2315396-supplementary.xlsx]

## Sheet: Table_S1
Table S1. Metadata for the Arcobacter butzleri strains that were isolated in Lithuania and overview of their genome sequences
Metadata
Strain name	Isolation source	Collection date	Genome size (bp)	Coverage (×)a	Number of contigs	Largest contig	GC content (%)	N50	N75	L50	L75	Number of predicted genes	Number of predicted CDS	Number of singletons	rRNA	tRNA	tmRNA
CH11	Chicken meat	Dec 2018	2377288	129.75	244	64278	26.83	18041	10354	39	82	2338	2287	147	4	46	1
CH26	Chicken meat	Feb 2019	2377823	184.60	42	255542	26.80	121729	70134	6	13	2408	2358	146	3	46	1
CH37	Chicken meat	Feb 2019	2294912	148.46	104	196693	26.95	39888	27180	18	36	2283	2230	91	3	49	1
CH58	Chicken meat	Apr 2019	2139288	146.06	49	180304	27.04	109906	64337	8	14	2172	2123	73	2	46	1
CH64	Chicken meat	May 2019	2108834	293.02	155	122378	27.11	29767	13469	22	46	2152	2102	116	2	47	1
CH75	Chicken meat	May 2019	2411141	140.14	82	189835	26.90	64035	32700	11	23	2511	2457	303	4	49	1
CH101	Chicken meat	Jul 2019	2341800	82.91	58	160100	26.85	92002	45479	10	19	2337	2288	159	2	46	1
H2	Human stool	Mar 2019	2212014	202.18	39	269571	26.91	135127	89522	6	11	2267	2219	117	2	45	1
H3	Human stool	Mar 2019	2222912	188.46	30	354833	26.98	177527	100461	5	9	2265	2217	70	2	45	1
H14	Human stool	Jul 2019	2175591	152.75	18	358435	26.87	240457	193527	4	6	2221	2172	0	2	46	1
H18	Human stool	Jul 2019	2176640	171.60	22	358435	26.87	230885	155992	4	7	2221	2172	1	2	46	1
H19	Human stool	Jun 2019	2432958	156.50	108	148707	26.81	70889	43241	13	24	2503	2455	31	2	45	1
H24	Human stool	Aug 2019	2238932	141.03	29	360127	26.90	205851	153607	5	8	2272	2224	72	2	45	1
H26	Human stool	Sep 2019	2228413	274.29	50	387340	26.90	123526	65037	6	12	2249	2198	66	3	47	1
H27	Human stool	Mar 2019	2223480	237.36	30	266204	26.94	175661	102156	5	9	2270	2220	39	3	46	1
H28	Human stool	Sep 2019	2087538	230.81	48	367506	27.04	158277	64537	5	10	2124	2074	75	3	46	1
H31	Human stool	Sep 2019	2283064	152.32	39	450699	26.83	163646	76117	5	10	2296	2246	91	2	47	1
RCM39	Raw cow milk	Feb 2019	2306684	129.58	23	605976	26.87	318924	223888	3	5	2323	2274	1	2	46	1
RCM42	Raw cow milk	Feb 2019	2396160	229.75	111	149913	26.83	62692	35516	13	26	2466	2416	4	4	45	1
RCM45	Raw cow milk	Mar 2019	2311997	224.66	51	247789	26.90	142127	75337	6	12	2331	2278	7	4	48	1
RCM60	Raw cow milk	Jul 2019	2223657	262.42	33	347746	26.88	139541	104000	6	11	2268	2218	1	2	47	1
RCM62	Raw cow milk	Aug 2019	2297450	126.17	45	307768	26.93	137645	75013	6	13	2386	2336	37	2	47	1
RCM63	Raw cow milk	Aug 2019	2315775	156.35	30	285900	26.93	158798	104982	6	10	2418	2370	168	2	45	1
RCM65	Raw cow milk	Aug 2019	2450604	100.45	137	129556	26.84	41194	23901	17	35	2497	2448	41	3	45	1
RCM69	Raw cow milk	Aug 2019	2348550	134.33	56	240399	27.00	101058	53909	8	16	2454	2405	185	2	46	1
RCM70	Raw cow milk	Sep 2019	2260476	199.28	46	307768	26.92	127119	81062	6	12	2349	2299	1	3	46	1
RCM74	Raw cow milk	Sep 2019	2232289	192.17	61	244925	26.88	83119	56906	8	15	2276	2224	11	4	47	1
RCM80	Raw cow milk	Jun 2019	2464442	138.89	121	150079	26.86	70974	40692	12	24	2526	2477	60	2	46	1
S41	RTE salad mixes	Jun 2019	2350541	226.99	49	360743	26.80	191877	73494	5	10	2387	2338	4	2	46	1
S42	RTE salad mixes	Jun 2019	2353525	189.59	59	236265	26.82	103647	62110	8	15	2395	2345	3	3	46	1
W19	Lake water	Jun 2019	2287569	202.76	48	384641	26.88	183819	73965	4	10	2287	2236	6	4	46	1
W20	River water	Jun 2019	2411687	192.30	61	242063	26.92	96557	52380	7	15	2396	2335	159	4	56	1
W23	Lake water	Jul 2019	2276480	247.65	53	358178	26.93	110439	68154	7	13	2270	2221	61	3	45	1
W33	River water	Aug 2019	2103356	188.53	40	326535	27.00	144049	90108	5	10	2171	2122	96	2	46	1
W41	Lake water	Aug 2019	2320668	230.88	50	353928	26.79	147298	81049	5	11	2322	2272	130	2	47	1
W43	Lake water	Aug 2019	2285747	208.94	56	370339	26.88	171770	73965	5	11	2280	2230	1	3	46	1
W44	River water	Aug 2019	2370201	127.97	46	392399	26.87	132970	96043	6	11	2394	2345	92	2	46	1
W46	River water	Aug 2019	2241219	180.40	53	344744	26.95	110896	74013	7	13	2230	2182	28	2	45	1
W48	Lake water	Sep 2019	2353918	283.76	61	374172	26.83	105229	65855	7	14	2351	2300	105	4	46	1
W50	River water	Sep 2019	2411239	146.43	92	310982	26.81	52495	32384	11	26	2399	2348	206	4	46	1
aCoverage = (read count × read length)/genome size

## Sheet: Table_S2
Table S2. Average nucleotide identity (ANI) values of A. butzleri strains and outgroups
	A.butzleri CH26	A.butzleri H27	A.butzleri W23	A.butzleri H24	A.butzleri CH37	A.butzleri RM4018	A.butzleri H2	A.butzleri H18	A.butzleri CH101	A.butzleri RCM65	A.butzleri H26	A.butzleri CH11	A.butzleri S41	A.butzleri RCM42	A.butzleri W33	A.butzleri H31	A.butzleri RCM60	A.butzleri CH75	A.butzleri H14	A.butzleri RCM62	A.butzleri W50	A.butzleri RCM45	A.butzleri RCM63	A.butzleri CH64	H.pylori NCTC 11637	A.butzleri H3	A.butzleri W19	A.butzleri RCM74	A.butzleri RCM80	C.jejuni subsp. jejuni NCTC 11168	A.butzleri W48	A.butzleri H19	A.butzleri H28	A.trophiarum LMG 25534	A.butzleri W46	A.butzleri CH58	A.butzleri W43	A.butzleri W20	A.butzleri RCM70	A.butzleri W44	A.butzleri S42	A.butzleri RCM39	A.butzleri RCM69	A.butzleri W41
A.butzleri CH26	1	0.970283	0.978039	0.970779	0.978266	0.972877	0.972377	0.969365	0.975616	0.968483	0.972027	0.976694	0.975035	0.968152	0.970948	0.979406	0.97193	0.970735	0.969276	0.969559	0.971329	0.968393	0.969904	0.968007	0.630947	0.970404	0.973212	0.971885	0.968319	0.657603	0.973309	0.968353	0.970303	0.768499	0.978952	0.9702	0.973368	0.978707	0.969319	0.971364	0.975034	0.968317	0.968499	0.973171
A.butzleri H27	0.972159	1	0.970496	0.987987	0.972186	0.976602	0.980526	0.989525	0.972668	0.979747	0.979965	0.973582	0.971387	0.979601	0.97866	0.971757	0.979109	0.97926	0.989553	0.977543	0.978001	0.976203	0.979671	0.980485	0.630933	0.99244	0.979383	0.978695	0.97963	0.660853	0.976521	0.97964	0.979103	0.769885	0.972063	0.979571	0.979482	0.972091	0.977353	0.97484	0.97139	0.976405	0.976575	0.9791
A.butzleri W23	0.978626	0.969563	1	0.96832	0.982186	0.973085	0.971045	0.969031	0.979996	0.968144	0.972048	0.980957	0.974849	0.968332	0.973468	0.979215	0.970999	0.971084	0.969024	0.968927	0.973374	0.969973	0.969332	0.96949	0.630193	0.969716	0.972716	0.970902	0.968472	0.657035	0.973923	0.968364	0.9718	0.767999	0.996514	0.969413	0.972805	0.995937	0.968761	0.974695	0.974936	0.969742	0.969301	0.972897
A.butzleri H24	0.972441	0.989065	0.970661	1	0.972154	0.975999	0.979623	0.988508	0.972185	0.97858	0.979668	0.972723	0.971814	0.978366	0.978904	0.97283	0.980318	0.980585	0.98854	0.978182	0.977385	0.978122	0.980213	0.980979	0.634172	0.987658	0.97984	0.980071	0.978441	0.659794	0.975383	0.978352	0.980036	0.771483	0.971026	0.979745	0.979955	0.970685	0.978002	0.974829	0.971681	0.978307	0.977441	0.979084
A.butzleri CH37	0.979015	0.970103	0.982262	0.969503	1	0.973347	0.972469	0.969702	0.978494	0.968263	0.973027	0.979154	0.975431	0.968578	0.973778	0.980405	0.970979	0.973006	0.96971	0.969132	0.974137	0.970307	0.971185	0.971658	0.631902	0.970727	0.974741	0.97068	0.968539	0.657959	0.97416	0.968564	0.97294	0.770196	0.982568	0.970791	0.974812	0.982745	0.968641	0.9755	0.975358	0.970357	0.969555	0.974548
A.butzleri RM4018	0.973335	0.974966	0.973241	0.973296	0.974036	1	0.975052	0.975147	0.973484	0.973121	0.974711	0.975594	0.97101	0.973107	0.976428	0.975033	0.974843	0.974553	0.975125	0.972386	0.98174	0.973669	0.973864	0.973171	0.639929	0.973953	0.977801	0.974771	0.973341	0.662419	0.982616	0.973115	0.975483	0.771503	0.973462	0.97327	0.977754	0.973469	0.972234	0.980991	0.9709	0.973796	0.970077	0.977729
A.butzleri H2	0.972768	0.978155	0.972107	0.977223	0.972252	0.974255	1	0.977881	0.971652	0.978097	0.988065	0.973202	0.970749	0.978095	0.977532	0.973102	0.987279	0.980517	0.97788	0.975794	0.977021	0.976984	0.978651	0.97894	0.62938	0.978408	0.977513	0.987023	0.978299	0.658594	0.97567	0.978146	0.980999	0.770283	0.97245	0.9775	0.977509	0.972709	0.975638	0.974684	0.970439	0.976954	0.978452	0.977667
A.butzleri H18	0.97181	0.990023	0.97115	0.987688	0.971623	0.976227	0.97988	1	0.972113	0.979124	0.979442	0.972789	0.971758	0.979259	0.979097	0.971705	0.979633	0.980312	0.999999	0.977847	0.977645	0.978387	0.98059	0.980377	0.627508	0.988015	0.979277	0.979374	0.97934	0.655904	0.975782	0.979244	0.979112	0.771637	0.972065	0.97925	0.97941	0.97182	0.977686	0.975235	0.971525	0.978318	0.978476	0.977738
A.butzleri CH101	0.977564	0.972468	0.980957	0.971894	0.979399	0.973431	0.97294	0.972295	1	0.970312	0.97273	0.977741	0.973335	0.970664	0.975047	0.979264	0.972505	0.971977	0.972198	0.969876	0.974293	0.971537	0.971048	0.969788	0.629917	0.972555	0.972935	0.972303	0.970633	0.657895	0.972895	0.97072	0.972764	0.770383	0.981259	0.971092	0.973079	0.981005	0.969644	0.974298	0.973429	0.971407	0.972036	0.974205
A.butzleri RCM65	0.971608	0.979468	0.971303	0.978241	0.971596	0.974921	0.979721	0.978699	0.971748	1	0.978615	0.971358	0.970282	0.999543	0.9773	0.9727	0.978775	0.979104	0.978651	0.977383	0.975623	0.976654	0.979488	0.979564	0.628401	0.978236	0.978292	0.978732	0.999539	0.66091	0.974018	0.999576	0.979743	0.77111	0.97134	0.978715	0.97826	0.971469	0.976828	0.972822	0.970266	0.976348	0.980008	0.976279
A.butzleri H26	0.97224	0.978241	0.972675	0.97685	0.973005	0.974457	0.98803	0.976664	0.972035	0.976686	1	0.973377	0.970692	0.976948	0.97858	0.972942	0.994706	0.980452	0.976661	0.976497	0.976416	0.976663	0.978358	0.977596	0.627277	0.978169	0.97737	0.994504	0.97693	0.655714	0.976016	0.976915	0.980476	0.769621	0.973263	0.976538	0.977419	0.97291	0.976272	0.975356	0.970682	0.976616	0.976992	0.976685
A.butzleri CH11	0.976538	0.970654	0.980575	0.970004	0.978869	0.974477	0.971855	0.971532	0.976672	0.968959	0.971903	1	0.973169	0.968966	0.973775	0.978273	0.970981	0.972546	0.971404	0.968603	0.974513	0.970588	0.971276	0.970712	0.629823	0.970827	0.972993	0.970893	0.969117	0.65905	0.973293	0.968967	0.97344	0.769968	0.981236	0.970974	0.972982	0.979739	0.968462	0.974552	0.973117	0.970651	0.970139	0.974239
A.butzleri S41	0.975631	0.968384	0.973566	0.968464	0.974013	0.969751	0.96902	0.968001	0.971981	0.967957	0.970207	0.972693	1	0.967707	0.968848	0.975659	0.968927	0.969156	0.968006	0.96621	0.967963	0.967327	0.969947	0.968239	0.629226	0.968455	0.970462	0.968954	0.967626	0.657481	0.970542	0.967692	0.969046	0.768833	0.974426	0.968219	0.970616	0.974317	0.966192	0.969167	0.999769	0.967348	0.967686	0.970077
A.butzleri RCM42	0.972195	0.979908	0.970729	0.978883	0.971918	0.975427	0.980171	0.979615	0.972726	0.999523	0.979747	0.971137	0.971066	1	0.977608	0.972666	0.978988	0.978733	0.979617	0.976421	0.975946	0.977734	0.979076	0.980139	0.628703	0.979251	0.978351	0.978858	0.999708	0.655923	0.974398	0.99991	0.980244	0.770278	0.971071	0.978693	0.97855	0.97154	0.976059	0.973682	0.971424	0.977514	0.979699	0.976851
A.butzleri W33	0.974422	0.979397	0.974891	0.979072	0.974767	0.977662	0.979692	0.978678	0.976847	0.976744	0.98018	0.974515	0.972544	0.976805	1	0.97458	0.979598	0.980207	0.978677	0.976962	0.980592	0.978304	0.977656	0.978725	0.628973	0.979381	0.979639	0.979316	0.976802	0.660044	0.977307	0.97682	0.978293	0.770347	0.974317	0.977615	0.979628	0.974383	0.976892	0.977716	0.972453	0.978517	0.977521	0.980208
A.butzleri H31	0.979268	0.970661	0.979303	0.970236	0.979603	0.974335	0.972396	0.969387	0.978003	0.970933	0.972609	0.979169	0.976514	0.970639	0.971871	1	0.972853	0.971445	0.969396	0.969606	0.972803	0.969325	0.971324	0.970433	0.62848	0.969701	0.974849	0.972896	0.970985	0.65832	0.97421	0.970863	0.971297	0.769151	0.979881	0.970209	0.975149	0.979889	0.969319	0.972848	0.976422	0.969269	0.970464	0.973923
A.butzleri RCM60	0.973349	0.978572	0.971643	0.978067	0.971987	0.97596	0.987869	0.978359	0.971554	0.978255	0.995552	0.973174	0.970532	0.978077	0.978154	0.973467	1	0.98172	0.978336	0.976259	0.977049	0.97644	0.979485	0.979371	0.629006	0.978693	0.977347	0.999797	0.978285	0.659049	0.975012	0.978121	0.981511	0.770098	0.972662	0.977387	0.977319	0.971942	0.976079	0.975625	0.970483	0.976475	0.97854	0.978008
A.butzleri CH75	0.973337	0.980261	0.97232	0.980061	0.973499	0.976089	0.981797	0.979595	0.972832	0.978729	0.981617	0.97216	0.97156	0.979016	0.979095	0.973266	0.981382	1	0.979598	0.97664	0.978754	0.977318	0.978445	0.984952	0.634798	0.979902	0.978779	0.98135	0.978614	0.663059	0.975435	0.978882	0.981987	0.771133	0.972267	0.979146	0.978754	0.972511	0.976579	0.975116	0.971409	0.977391	0.978643	0.978082
A.butzleri H14	0.972094	0.990017	0.971214	0.987683	0.971723	0.97638	0.979851	0.999999	0.972425	0.979025	0.979117	0.972759	0.972265	0.979025	0.978951	0.972132	0.979633	0.980008	1	0.978005	0.977878	0.978197	0.98042	0.979773	0.627419	0.988311	0.979656	0.979578	0.979009	0.656283	0.975929	0.978954	0.97923	0.771352	0.971594	0.979063	0.97972	0.971765	0.977836	0.975274	0.972054	0.978113	0.977955	0.978129
A.butzleri RCM62	0.972485	0.97775	0.970501	0.977918	0.970799	0.973201	0.97677	0.977705	0.97122	0.977005	0.977414	0.970995	0.970141	0.97712	0.977235	0.971304	0.976895	0.976714	0.977695	1	0.975702	0.977108	0.976063	0.976457	0.62761	0.977521	0.976517	0.976812	0.977191	0.658764	0.973917	0.97699	0.977848	0.770804	0.970823	0.977784	0.976589	0.97107	0.99974	0.97256	0.970089	0.977143	0.975864	0.976879
A.butzleri W50	0.971139	0.97527	0.973095	0.974459	0.973998	0.980875	0.976495	0.97582	0.972498	0.972883	0.976261	0.974643	0.968085	0.973029	0.979268	0.972647	0.975874	0.977532	0.975799	0.972616	1	0.975953	0.974971	0.973917	0.629287	0.975009	0.97865	0.975727	0.973059	0.657314	0.979852	0.972966	0.977564	0.768781	0.973313	0.975295	0.978598	0.973633	0.972605	0.981257	0.96815	0.975559	0.974321	0.980501
A.butzleri RCM45	0.969014	0.975987	0.96995	0.976479	0.971212	0.973763	0.977042	0.97733	0.970666	0.975707	0.976478	0.971021	0.970661	0.975921	0.977588	0.970283	0.974778	0.977209	0.977379	0.976863	0.976115	1	0.976268	0.9768	0.632003	0.977333	0.976676	0.97464	0.975873	0.659974	0.974127	0.97592	0.978368	0.771733	0.972117	0.975682	0.976712	0.970982	0.976687	0.974486	0.970736	0.999601	0.976274	0.975414
A.butzleri RCM63	0.973961	0.981783	0.972201	0.981187	0.973642	0.975894	0.98171	0.981772	0.973328	0.981301	0.98175	0.972851	0.974268	0.981097	0.97851	0.97431	0.981681	0.979892	0.981737	0.976534	0.978382	0.978548	1	0.980161	0.62878	0.980052	0.978902	0.98155	0.981288	0.657707	0.976323	0.981176	0.980445	0.770008	0.972594	0.97948	0.979141	0.972434	0.976475	0.974691	0.974293	0.978561	0.979287	0.978637
A.butzleri CH64	0.971353	0.981546	0.971693	0.981406	0.972471	0.974979	0.981028	0.980934	0.971544	0.98	0.979749	0.971674	0.971213	0.980059	0.978015	0.97274	0.979715	0.985017	0.980958	0.977313	0.977022	0.978158	0.979767	1	0.63107	0.980939	0.977613	0.979662	0.980215	0.657615	0.975119	0.980426	0.980057	0.770543	0.971803	0.978334	0.977747	0.971885	0.977293	0.973572	0.971329	0.978203	0.979769	0.977335
H.pylori NCTC 11637	0.633076	0.634916	0.635171	0.632776	0.633245	0.634016	0.633537	0.634524	0.633453	0.632812	0.631902	0.627901	0.634238	0.631654	0.6321	0.634543	0.633163	0.631512	0.634524	0.635018	0.628261	0.62924	0.633919	0.634749	1	0.633947	0.630297	0.628024	0.634928	0.645439	0.628191	0.634805	0.634923	0.633226	0.634854	0.634596	0.626828	0.63078	0.628944	0.634692	0.629937	0.635207	0.634277	0.63017
A.butzleri H3	0.972921	0.992631	0.972018	0.986173	0.971993	0.975236	0.97954	0.987753	0.972818	0.978377	0.978625	0.972773	0.971431	0.978339	0.977957	0.971526	0.978604	0.978586	0.98773	0.977457	0.978014	0.97777	0.978993	0.979765	0.630423	1	0.978477	0.978244	0.978663	0.659221	0.975454	0.978373	0.97843	0.769285	0.971898	0.979074	0.978552	0.9722	0.977092	0.974345	0.971311	0.97791	0.976422	0.979165
A.butzleri W19	0.97463	0.977877	0.973531	0.977875	0.974214	0.977631	0.977667	0.977839	0.973003	0.975858	0.978	0.974057	0.971943	0.975935	0.977841	0.97494	0.976574	0.977017	0.977827	0.975069	0.979395	0.975886	0.975927	0.976073	0.631008	0.977217	1	0.976483	0.976127	0.659856	0.978192	0.975908	0.977609	0.769881	0.973543	0.976513	0.999886	0.973921	0.974947	0.976379	0.971925	0.975807	0.972576	0.983811
A.butzleri RCM74	0.972886	0.97866	0.972123	0.977914	0.972024	0.975272	0.987676	0.978453	0.972602	0.977645	0.995173	0.972347	0.970356	0.977753	0.978496	0.974137	0.999839	0.981445	0.978437	0.975497	0.976571	0.975478	0.979297	0.97914	0.628685	0.979262	0.978123	1	0.977788	0.656961	0.974439	0.977699	0.981454	0.769755	0.972521	0.977719	0.978112	0.97275	0.975401	0.97545	0.97069	0.975584	0.979035	0.977682
A.butzleri RCM80	0.972605	0.979977	0.970952	0.978887	0.972334	0.97568	0.979949	0.979958	0.972352	0.999473	0.979411	0.971229	0.970662	0.999636	0.977535	0.973444	0.978736	0.978563	0.979866	0.977247	0.975989	0.977722	0.979023	0.979464	0.626753	0.979585	0.978484	0.978679	1	0.654726	0.974585	0.999787	0.980007	0.771271	0.971775	0.979128	0.978632	0.97218	0.976598	0.973771	0.970921	0.977623	0.981334	0.977066
C.jejuni subsp. jejuni NCTC 11168	0.658609	0.658001	0.657858	0.657872	0.658688	0.6581	0.6591	0.659634	0.659057	0.657162	0.659626	0.656827	0.65973	0.656413	0.659743	0.658886	0.658653	0.65772	0.659634	0.659926	0.657711	0.656274	0.658853	0.659999	0.646069	0.66001	0.658976	0.65713	0.65877	1	0.656529	0.659427	0.660271	0.65591	0.659556	0.660133	0.65685	0.657234	0.656721	0.65909	0.658897	0.660068	0.658541	0.656958
A.butzleri W48	0.973061	0.973363	0.971977	0.972919	0.97245	0.980696	0.974856	0.973619	0.970591	0.971382	0.97431	0.972559	0.969989	0.971471	0.974814	0.973685	0.972672	0.973821	0.973636	0.970326	0.979023	0.972278	0.972377	0.973048	0.632344	0.973066	0.976202	0.972531	0.971595	0.661035	1	0.971459	0.974236	0.770715	0.972879	0.97325	0.976231	0.972425	0.970162	0.979364	0.969995	0.972323	0.971774	0.976887
A.butzleri H19	0.972113	0.979561	0.970933	0.978514	0.971746	0.975037	0.97959	0.978686	0.971583	0.999624	0.979015	0.970894	0.970991	0.999811	0.977534	0.972868	0.978454	0.9789	0.978599	0.976252	0.97597	0.977465	0.978738	0.979819	0.626861	0.978834	0.978395	0.97858	0.999821	0.655123	0.974668	1	0.979642	0.769819	0.971612	0.978895	0.978367	0.971541	0.975761	0.973605	0.971192	0.977354	0.98005	0.976796
A.butzleri H28	0.973571	0.97988	0.973994	0.979157	0.974377	0.977019	0.982274	0.979318	0.973651	0.979024	0.982405	0.974377	0.972281	0.979252	0.978923	0.973541	0.982423	0.981573	0.979343	0.97712	0.979251	0.978618	0.9784	0.980665	0.62701	0.978676	0.978952	0.982385	0.979408	0.658184	0.977212	0.979213	1	0.769404	0.974001	0.979514	0.978939	0.973707	0.976971	0.976525	0.972316	0.978593	0.978684	0.978334
A.trophiarum LMG 25534	0.772766	0.773682	0.773371	0.774041	0.77264	0.77298	0.772564	0.773817	0.774482	0.772566	0.773731	0.772568	0.773514	0.772623	0.774186	0.772942	0.773564	0.774682	0.773896	0.774954	0.771908	0.772739	0.772996	0.776173	0.642339	0.774291	0.772344	0.772045	0.773693	0.663991	0.772069	0.773946	0.77392	1	0.774394	0.775051	0.771449	0.772775	0.773586	0.773841	0.772911	0.774609	0.774486	0.772677
A.butzleri W46	0.978553	0.970091	0.995758	0.968657	0.981685	0.972562	0.971345	0.969525	0.979467	0.967534	0.972459	0.980602	0.974994	0.967307	0.972109	0.979776	0.971129	0.970395	0.969497	0.968381	0.973308	0.970011	0.969272	0.968781	0.627111	0.969724	0.972429	0.971089	0.967497	0.660869	0.973634	0.967431	0.972371	0.770627	1	0.969056	0.972365	0.995151	0.968091	0.974495	0.975276	0.970006	0.968001	0.972971
A.butzleri CH58	0.973169	0.980134	0.971933	0.979807	0.972362	0.975254	0.979248	0.979446	0.972492	0.978909	0.978467	0.972097	0.971419	0.979103	0.977617	0.973289	0.978193	0.979431	0.979333	0.97853	0.977627	0.977598	0.978398	0.97812	0.629895	0.979054	0.978978	0.978078	0.979193	0.659148	0.97553	0.979124	0.978665	0.771544	0.972122	1	0.978946	0.97144	0.978241	0.974571	0.97123	0.977339	0.981044	0.978602
A.butzleri W43	0.973828	0.977714	0.972302	0.977727	0.974093	0.977167	0.977755	0.97755	0.972026	0.975431	0.977318	0.973789	0.971853	0.975221	0.977108	0.974949	0.976814	0.976577	0.977532	0.974749	0.978823	0.975089	0.976073	0.975953	0.632249	0.977162	0.999682	0.976593	0.97525	0.66137	0.976774	0.975084	0.976664	0.769502	0.972077	0.976463	1	0.972622	0.974554	0.975714	0.971835	0.975147	0.973014	0.982796
A.butzleri W20	0.979018	0.970338	0.995667	0.969479	0.982737	0.973847	0.971975	0.970458	0.98006	0.968528	0.972408	0.980715	0.975826	0.968723	0.973134	0.980102	0.97099	0.971054	0.970465	0.969079	0.974368	0.970092	0.970682	0.970178	0.631307	0.970308	0.973245	0.970847	0.968816	0.658812	0.974621	0.968761	0.972917	0.769105	0.995746	0.969068	0.973349	1	0.968962	0.974879	0.975827	0.969938	0.968728	0.974243
A.butzleri RCM70	0.971871	0.977711	0.970705	0.977748	0.971194	0.97362	0.977327	0.977789	0.970796	0.976479	0.977652	0.970138	0.970252	0.976352	0.976916	0.971615	0.976255	0.977121	0.97777	0.999757	0.975647	0.977231	0.975569	0.976187	0.62872	0.977631	0.976519	0.975986	0.976347	0.660117	0.974183	0.976234	0.977924	0.7712	0.970981	0.977827	0.976557	0.971277	1	0.972954	0.970227	0.977333	0.976048	0.977048
A.butzleri W44	0.97198	0.973025	0.974604	0.97229	0.975624	0.97983	0.974573	0.9732	0.973397	0.970265	0.97479	0.974461	0.970156	0.970349	0.975921	0.972339	0.973274	0.97283	0.973191	0.971351	0.981374	0.973232	0.972334	0.970755	0.63128	0.972742	0.976255	0.972917	0.970376	0.658071	0.980364	0.970297	0.974745	0.768343	0.974457	0.971396	0.976219	0.974482	0.971183	1	0.970086	0.97327	0.969992	0.97693
A.butzleri S42	0.975877	0.968885	0.974129	0.969048	0.974694	0.969959	0.968804	0.968317	0.9723	0.967909	0.97015	0.973578	0.999757	0.967737	0.969393	0.975858	0.9688	0.968764	0.968306	0.966904	0.968548	0.968222	0.97028	0.968721	0.631634	0.968641	0.970981	0.968814	0.967817	0.659991	0.970531	0.967771	0.969509	0.768989	0.974477	0.968574	0.970907	0.974212	0.966875	0.969155	1	0.968262	0.967717	0.970362
A.butzleri RCM39	0.970375	0.976714	0.971045	0.977169	0.971784	0.974529	0.978118	0.978012	0.972194	0.975862	0.977429	0.971438	0.970891	0.976024	0.978793	0.970778	0.976163	0.977257	0.978036	0.97706	0.976336	0.999871	0.976636	0.9764	0.628029	0.978	0.976993	0.976296	0.976013	0.660068	0.974989	0.975985	0.978756	0.770213	0.972632	0.97676	0.976953	0.972075	0.977044	0.974861	0.970781	1	0.976783	0.976095
A.butzleri RCM69	0.972262	0.978024	0.971969	0.978598	0.971686	0.973353	0.980835	0.978375	0.972739	0.981315	0.979959	0.971073	0.971499	0.980553	0.978055	0.972925	0.980205	0.979927	0.978377	0.976595	0.976961	0.977114	0.977843	0.978495	0.632518	0.977445	0.976323	0.98033	0.980514	0.659121	0.974743	0.980674	0.979842	0.770313	0.97138	0.98057	0.976265	0.971645	0.976019	0.972657	0.971184	0.977127	1	0.977974
A.butzleri W41	0.974399	0.97718	0.97332	0.975794	0.974041	0.977662	0.976838	0.975819	0.972236	0.974152	0.976731	0.974467	0.971618	0.974215	0.977986	0.974904	0.976526	0.975778	0.975845	0.97494	0.979969	0.973292	0.975372	0.974691	0.631455	0.977649	0.983575	0.976351	0.974333	0.65677	0.977522	0.974173	0.976354	0.770338	0.973994	0.9765	0.983653	0.973845	0.974792	0.97683	0.97157	0.973264	0.974407	1

## Sheet: Table_S3
Table S3. Results of the digital DNA-DNA hybridization (dDDH).
Query genome	dDDH (in %)a	C.I. (in %)	Distancea	G+C Content Difference (in %)a,b
A. butzleri CH11	78.9	[75.9 - 81.6]	0.0247	0.22
A. butzleri CH26	77.7	[74.7 - 80.4]	0.0261	0.24
A. butzleri CH37	78.1	[75.2 - 80.8]	0.0256	0.1
A. butzleri CH58	79.1	[76.1 - 81.8]	0.0244	0.01
A. butzleri CH64	79.9	[76.9 - 82.5]	0.0235	0.07
A. butzleri CH75	80	[77 - 82.6]	0.0234	0.14
A. butzleri CH101	77.8	[74.8 - 80.5]	0.026	0.19
A. butzleri H2	79.6	[76.7 - 82.3]	0.0238	0.13
A. butzleri H3	79.4	[76.4 - 82]	0.0241	0.07
A. butzleri H14	79.9	[76.9 - 82.5]	0.0235	0.18
A. butzleri H18	79.9	[77 - 82.5]	0.0235	0.18
A. butzleri H19	79.3	[76.3 - 82]	0.0242	0.23
A. butzleri H24	79.6	[76.7 - 82.3]	0.0238	0.14
A. butzleri H26	79.5	[76.5 - 82.1]	0.024	0.15
A. butzleri H27	80.1	[77.1 - 82.7]	0.0233	0.1
A. butzleri H28	81	[78.1 - 83.6]	0.0221	0
A. butzleri H31	78.7	[75.8 - 81.4]	0.0249	0.21
A. butzleri RCM39	78.3	[75.3 - 81]	0.0254	0.17
A. butzleri RCM42	79.3	[76.4 - 82]	0.0241	0.22
A. butzleri RCM45	78.3	[75.3 - 81]	0.0254	0.14
A. butzleri RCM60	79.6	[76.7 - 82.3]	0.0238	0.17
A. butzleri RCM62	78.4	[75.4 - 81.1]	0.0253	0.12
A. butzleri RCM63	79.3	[76.3 - 81.9]	0.0242	0.11
A. butzleri RCM65	79.3	[76.4 - 82]	0.0242	0.2
A. butzleri RCM69	78.2	[75.2 - 80.9]	0.0255	0.05
A. butzleri RCM70	78.3	[75.4 - 81]	0.0254	0.13
A. butzleri RCM74	79.6	[76.7 - 82.3]	0.0238	0.16
A. butzleri RCM80	79.4	[76.4 - 82]	0.0241	0.19
A. butzleri S41	76.2	[73.2 - 79]	0.0279	0.25
A. butzleri S42	76.2	[73.2 - 79]	0.0279	0.23
A. butzleri W19	81.1	[78.2 - 83.7]	0.0221	0.17
A. butzleri W20	78.5	[75.6 - 81.2]	0.0251	0.13
A. butzleri W23	78.3	[75.3 - 81]	0.0254	0.12
A. butzleri W33	80.6	[77.7 - 83.2]	0.0227	0.04
A. butzleri W41	81.3	[78.4 - 83.9]	0.0218	0.25
A. butzleri W43	81	[78.1 - 83.6]	0.0221	0.17
A. butzleri W44	83.6	[80.8 - 86.1]	0.0192	0.18
A. butzleri W46	78.1	[75.1 - 80.8]	0.0256	0.09
A. butzleri W48	84.1	[81.3 - 86.5]	0.0187	0.21
A. butzleri W50	83.9	[81.1 - 86.3]	0.0189	0.23
A. trophiarum LMG 25534	20.9	[18.7 - 23.3]	0.2101	1.17
C. jejuni subsp. jejuni NCTC 11168	21.8	[19.6 - 24.3]	0.201	3.5
H. pylori NCTC 11637	25.6	[23.2 - 28.1]	0.1699	11.78
adetermined by sequence comparison with A. butzleri reference genome RM4018.
ba G+C content difference of ≤1% between the query genome and the reference genome indicates that strains belong to the same species, whereas a G+C content difference of >1% indicates distinct species.
